# Supplementary material for: Preventive Psychological Interventions for the Management of Perinatal Anxiety: A Systematic Review
Source: Brain Sci. 2025 Aug 13;15(8):861. doi: 10.3390/brainsci15080861 (PMC12384845; doi:10.3390/brainsci15080861)
Supplement: Supplementary file 1 [file brainsci-15-00861-s001.zip]

Archive with 2 entries (2 files):
- brainsci-3754429-Table S1.pdf
- brainsci-3754429-Table S2.pdf
